# Supplementary material for: Prevalence and Correlates of Vitamin D Deficiency among Young South African Infants: A Birth Cohort Study
Source: Nutrients. 2021 Apr 29;13(5):1500. doi: 10.3390/nu13051500 (PMC8146842; doi:10.3390/nu13051500)
Supplement: Supplementary file 1 [file nutrients-13-01500-s001.zip]

Archive with 1 entries (1 files):
- nutrients-1140959-supplementary.pdf
